# Supplementary material for: Genetic diversity and population structure of feral rapeseed (Brassica napus L.) in Japan
Source: PLoS One. 2020 Jan 16;15(1):e0227990. doi: 10.1371/journal.pone.0227990 (PMC6964882; doi:10.1371/journal.pone.0227990)
Supplement: S1 Table — (XLSX) [file pone.0227990.s005.xlsx]

## Sheet: S1 Table 
S1 Table. Primer information of the 30 SSR markers used in this study.
Marker name	Primer sequence (5'-3')
	Forward	Reverse
BrGMS4028	TGTAAACAACATCGCCTAGTGG	TTTCCGGCTCAAAGTTTCTC
BrGMS4031	CTCGAGTATTGTGTGGCGAGTA	TGCAGGATTAGTCAGAATCCAA
BRAS084	ATTGGGTTCTGACCTTTTCTC	TTTTCCTTCATCGCTACCAC
BrGMS1411	GCTCCGAATCTCAAATCTAACG	AATCCGCCACTTAATCTCCAAT
BrGMS0667	TCTTCTTCTTCCTCATCCCCTT	GGATTCTCACTTCGGAGACCTA
BrGMS2498	AGGAAACTTTCACCGAGTGCTA	AATTGTGTTCGTGTTGAGCAGT
sN2025	AAGGAGCAAACACAAGCGAT	GCACAAGCACTCTACGGTGA
BrGMS2252	GCACATGATCACAAAGATCTCA	ATTACCTTCGGTCTCGGTTCAT
BrGMS0070	TACAATGAAGATGTGATCCCGA	CGTGCGTGAGCTTATCAATACA
BnEMS0753	CAATCAATCTCTTCAAAGCC	CCTTACCTTCCTCACTTCCT
BrGMS3750	GTTGGGCAAAGGTATGATGTAA	TCCATAAATCGCCAGCTATCAT
BrGMS3837	GCAGAACCGGATAGAATGTGTA	CCAATTTCATGCCTAAGTGGTA
BnEMS0620	TCCTCTCAATTTCTTCAGGA	AAGATTCATGCCACTTCAAC
BrGMS0742	ACACGTTGAAGCAAGTCACCTA	CAAAGTCCTTCCAAAACCAAAC
BnGMS0281	TATAACACGGTGTGTGCTGT	CCAACAAATTTAATGCATGTT
BrGMS3857	GATAAGAGACAAGCCATTGTGC	GAGCTCGTCAGATTCTTGTTGA
BrGMS3688	GTTGAATTGCCTCCAGTGAGTT	TTTAGACGCAATGGTAAGAGCA
BrGMS0086	ATATCCCAACACCGCACTAAAC	TTCGTCTTCATCTACGCTCAAA
BnGMS271	ATGTTTCTCCATTTGTCCTG	GTTGTGTGTTCTGGGAGAAT
BoGMS2016	GTATCCGAACTCAAATCCGAAC	CTGTGAGAGAAGCAAACCCTTT
BoEMS0016	AATCTTCGCCGCTGTTTA	TTAACCTTTATGCTAACGCC
BoGMS0660	CCTTGTTCTTTGTAGGAAATG	GGTGCTTGTGCTTTGTTT
BnGMS0289	CATTACAAACTCAGCGTCAA	CAGGACACTCGGTTATCAAA
BnGMS347	TCACACAAATCTCCTCCTCT	AGGTATCAGCCAATGACTTC
BoGMS0037	ACTGCTCTCTCCCTTCATCT	TATCTTCCGCCTCTTCTGT
BoGMS1909	AGGTGCAATAAGCTGTCTCTCC	AAACTCGAGCTTATCACGCTGT
BnGMS0353	AACCAAAGAATACATCCGAA	TTGCAGAAGTTGAGACAATG
BoEMS0049	GAATCTCGTAAATTTGATGG	CGACTAATTCTTGGAGTTGG
BnGMS0336	ACCGAATAACAAGTCGAACA	TTGAAACACACCCATTTACA
BoGMS0525	AGTCCCATCAAGTCCAAATAC	GTCGTCTTCAGCCATCAG
