# Supplementary material for: Genetic diversity and population structure of feral rapeseed (Brassica napus L.) in Japan
Source: PLoS One. 2020 Jan 16;15(1):e0227990. doi: 10.1371/journal.pone.0227990 (PMC6964882; doi:10.1371/journal.pone.0227990)
Supplement: S2 Table — (XLSX) [file pone.0227990.s006.xlsx]

## Sheet: S2 Table
S2 Table. Number and percentage of feral rapeseed individuals in each inferred clusters among the 13 populations.
Pop.	Individual No.	No. of individuals in each cluster										Percentage of individuals in each group
		C1	C2	C3	C4	C5	C6	C7	C8	Admixture		C1	C2	C3	C4	C5	C6	C7	C8	Admixture
Tomakomai	14	0	0	1	0	2	0	0	5	6		0	0	7.14286	0	14.2857	0	0	35.7143	42.8571
Hachinohe	25	0	1	0	11	0	0	0	2	11		0	4	0	44	0	0	0	8	44
Kashima	92	0	10	39	0	1	0	21	1	20		0	10.8696	42.3913	0	1.08696	0	22.8261	1.08696	21.7391
Chiba	18	0	1	0	0	2	0	9	1	5		0	5.55556	0	0	11.1111	0	50	5.55556	27.7778
Yokohama	36	0	2	1	14	1	0	9	1	8		0	5.55556	2.77778	38.8889	2.77778	0	25	2.77778	22.2222
Shimizu	18	0	11	0	0	0	2	0	0	5		0	61.1111	0	0	0	11.1111	0	0	27.7778
Nagoya	87	21	34	1	0	5	0	0	7	19		24.1379	39.0805	1.14943	0	5.74713	0	0	8.04598	21.8391
Yokkaichi	116	0	0	0	0	31	4	12	32	37		0	0	0	0	26.7241	3.44828	10.3448	27.5862	31.8966
Kobe	17	0	8	0	0	9	0	0	0	0		0	47.0588	0	0	52.9412	0	0	0	0
Sakai	6	0	0	0	0	0	0	5	0	1		0	0	0	0	0	0	83.3333	0	16.6667
Kitakyushu	9	0	0	0	0	0	9	0	0	0		0	0	0	0	0	100	0	0	0
Fukuoka	82	0	5	0	0	9	0	12	22	34		0	6.09756	0	0	10.9756	0	14.6341	26.8293	41.4634
Shibushi	17	0	0	0	0	0	0	0	1	16		0	0	0	0	0	0	0	5.88235	94.1176
