# Supplementary material for: Genetic diversity and population structure of feral rapeseed (Brassica napus L.) in Japan
Source: PLoS One. 2020 Jan 16;15(1):e0227990. doi: 10.1371/journal.pone.0227990 (PMC6964882; doi:10.1371/journal.pone.0227990)
Supplement: S3 Table — (XLSX) [file pone.0227990.s007.xlsx]

## Sheet: S3 Table
S3 Table . The Q-value among 8 inferred clusters of each individuals .
No.	Individual No.	GM	Q-value when K=8
			Cluster 1	Cluster 2	Cluster 3	Cluster 4	Cluster 5	Cluster 6	Cluster 7	Cluster 8
1	Tomakomai001	×	0.009	0.06	0.007	0.011	0.009	0.01	0.471	0.425
2	Tomakomai002	×	0.001	0.001	0.002	0.001	0.154	0.001	0.003	0.838
3	Tomakomai003	×	0.003	0.732	0.001	0.007	0.007	0.005	0.107	0.138
4	Tomakomai004	×	0.002	0.001	0.001	0.002	0.006	0.002	0.002	0.984
5	Tomakomai005	×	0.006	0.001	0.981	0.004	0.001	0.001	0.003	0.003
6	Tomakomai006	×	0.073	0.003	0.019	0.007	0.013	0.003	0.05	0.833
7	Tomakomai007	〇	0.002	0.002	0.002	0.002	0.987	0.001	0.002	0.002
8	Tomakomai008	〇	0.001	0.001	0.044	0.004	0.035	0.001	0.006	0.908
9	Tomakomai009	〇	0.001	0.001	0.011	0.005	0.024	0.001	0.005	0.952
10	Tomakomai010	〇	0.026	0.002	0.01	0.042	0.782	0.002	0.02	0.117
11	Tomakomai011	〇	0.006	0.001	0.013	0.325	0.124	0.002	0.016	0.513
12	Tomakomai012	〇	0.001	0.001	0.002	0.001	0.99	0.001	0.002	0.002
13	Tomakomai013	〇	0.001	0.089	0.004	0.001	0.882	0.001	0.002	0.02
14	Tomakomai014	〇	0.001	0.002	0.004	0.196	0.715	0.001	0.023	0.058
15	Hachinohe001	×	0.018	0.001	0.003	0.933	0.024	0.009	0.01	0.002
16	Hachinohe002	×	0.004	0.001	0.038	0.946	0.002	0.002	0.006	0.002
17	Hachinohe003	×	0.169	0.001	0.004	0.795	0.004	0.002	0.022	0.003
18	Hachinohe004	×	0.04	0.001	0.018	0.925	0.002	0.003	0.007	0.003
19	Hachinohe005	×	0.031	0.001	0.032	0.921	0.003	0.003	0.007	0.003
20	Hachinohe006	×	0.009	0.001	0.176	0.8	0.008	0.002	0.003	0.003
21	Hachinohe007	×	0.002	0.929	0.014	0.048	0.002	0.001	0.001	0.003
22	Hachinohe008	×	0.002	0.001	0.002	0.989	0.001	0.001	0.002	0.001
23	Hachinohe009	×	0.004	0.136	0.036	0.62	0.018	0.004	0.158	0.023
24	Hachinohe010	×	0.002	0.007	0.356	0.625	0.003	0.002	0.003	0.002
25	Hachinohe011	×	0.002	0.128	0.004	0.841	0.001	0.001	0.001	0.022
26	Hachinohe012	×	0.004	0.183	0.011	0.523	0.007	0.111	0.003	0.157
27	Hachinohe013	×	0.001	0.001	0.004	0.653	0.029	0.264	0.005	0.042
28	Hachinohe014	×	0.002	0.001	0.009	0.982	0.002	0.001	0.002	0.001
29	Hachinohe015	×	0.002	0.001	0.005	0.79	0.002	0.194	0.003	0.002
30	Hachinohe016	×	0.059	0.001	0.281	0.637	0.002	0.014	0.005	0.001
31	Hachinohe017	×	0.002	0.001	0.01	0.716	0.003	0.264	0.003	0.001
32	Hachinohe018	×	0.016	0.004	0.237	0.67	0.01	0.004	0.054	0.005
33	Hachinohe019	×	0.002	0.024	0.008	0.954	0.007	0.001	0.002	0.003
34	Hachinohe020	×	0.002	0.001	0.005	0.987	0.002	0.001	0.002	0.001
35	Hachinohe021	×	0.003	0.001	0.026	0.941	0.003	0.001	0.018	0.006
36	Hachinohe022	×	0.002	0.001	0.002	0.001	0.006	0.001	0.003	0.985
37	Hachinohe023	×	0.002	0.002	0.007	0.938	0.006	0.002	0.033	0.01
38	Hachinohe024	×	0.035	0.003	0.092	0.609	0.004	0.01	0.245	0.003
39	Hachinohe025	〇	0.002	0.011	0.014	0.002	0.039	0.001	0.003	0.929
40	Kashima001	×	0.001	0.001	0.001	0.001	0.001	0.002	0.991	0.001
41	Kashima002	×	0.002	0.001	0.01	0.004	0.004	0.003	0.97	0.006
42	Kashima003	×	0.001	0.001	0.002	0.001	0.003	0.001	0.399	0.592
43	Kashima004	×	0.003	0.001	0.006	0.002	0.002	0.002	0.981	0.002
44	Kashima005	×	0.002	0.001	0.002	0.002	0.005	0.002	0.983	0.002
45	Kashima006	×	0.006	0.001	0.001	0.007	0.016	0.02	0.945	0.004
46	Kashima007	×	0.001	0.001	0.001	0.001	0.002	0.002	0.991	0.001
47	Kashima008	×	0.003	0.001	0.006	0.13	0.003	0.01	0.842	0.004
48	Kashima009	×	0.001	0.001	0.045	0.002	0.007	0.002	0.937	0.004
49	Kashima010	×	0.002	0.001	0.002	0.002	0.002	0.002	0.988	0.001
50	Kashima011	×	0.022	0.001	0.008	0.05	0.007	0.23	0.678	0.004
51	Kashima012	×	0.002	0.003	0.003	0.013	0.007	0.212	0.758	0.003
52	Kashima013	×	0.002	0.001	0.002	0.001	0.002	0.003	0.988	0.001
53	Kashima014	×	0.001	0.002	0.001	0.001	0.005	0.002	0.986	0.002
54	Kashima015	×	0.007	0.001	0.003	0.004	0.006	0.019	0.947	0.013
55	Kashima016	×	0.001	0.004	0.003	0.001	0.009	0.001	0.916	0.063
56	Kashima017	×	0.113	0.001	0.003	0.006	0.011	0.21	0.644	0.011
57	Kashima018	×	0.013	0.001	0.003	0.002	0.079	0.035	0.86	0.006
58	Kashima019	×	0.002	0.001	0.001	0.001	0.004	0.002	0.988	0.002
59	Kashima020	×	0.002	0.001	0.001	0.001	0.003	0.003	0.988	0.002
60	Kashima021	×	0.002	0.001	0.001	0.001	0.003	0.002	0.987	0.004
61	Kashima022	×	0.004	0.001	0.001	0.022	0.002	0.023	0.917	0.029
62	Kashima023	×	0.002	0.001	0.001	0.001	0.003	0.002	0.988	0.002
63	Kashima024	×	0.002	0.001	0.003	0.001	0.007	0.003	0.98	0.003
64	Kashima025	×	0.039	0.001	0.003	0.002	0.002	0.232	0.719	0.002
65	Kashima026	×	0.014	0.001	0.007	0.003	0.003	0.008	0.962	0.002
66	Kashima027	×	0.001	0.001	0.992	0.001	0.001	0.001	0.001	0.001
67	Kashima028	×	0.132	0.001	0.025	0.01	0.01	0.002	0.324	0.497
68	Kashima029	×	0.001	0.001	0.993	0.001	0.001	0.001	0.001	0.001
69	Kashima030	×	0.001	0.001	0.993	0.001	0.001	0.001	0.001	0.001
70	Kashima031	×	0.014	0.001	0.836	0.004	0.004	0.002	0.138	0.002
71	Kashima032	×	0.028	0.002	0.912	0.007	0.03	0.004	0.012	0.004
72	Kashima033	×	0.001	0.001	0.993	0.001	0.001	0.001	0.001	0.001
73	Kashima034	×	0.001	0.001	0.99	0.001	0.002	0.001	0.002	0.002
74	Kashima035	×	0.003	0.004	0.975	0.002	0.003	0.002	0.005	0.005
75	Kashima036	×	0.001	0.001	0.993	0.001	0.001	0.001	0.001	0.001
76	Kashima037	×	0.001	0.001	0.993	0.001	0.001	0.001	0.001	0.001
77	Kashima038	×	0.001	0.147	0.846	0.001	0.001	0.001	0.001	0.001
78	Kashima039	×	0.001	0.001	0.988	0.002	0.002	0.001	0.001	0.003
79	Kashima040	×	0.002	0.001	0.989	0.001	0.002	0.001	0.002	0.002
80	Kashima041	×	0.073	0.002	0.056	0.065	0.011	0.003	0.674	0.114
81	Kashima042	×	0.001	0.975	0.001	0.001	0.002	0.002	0.014	0.003
82	Kashima043	×	0.001	0.988	0.001	0.002	0.002	0.001	0.003	0.002
83	Kashima044	×	0.002	0.986	0.004	0.002	0.001	0.001	0.003	0.002
84	Kashima045	×	0.002	0.988	0.001	0.002	0.002	0.002	0.003	0.001
85	Kashima046	×	0.001	0.986	0.002	0.003	0.002	0.001	0.003	0.002
86	Kashima047	×	0.007	0.001	0.974	0.003	0.002	0.001	0.008	0.003
87	Kashima048	×	0.001	0.99	0.001	0.001	0.001	0.001	0.002	0.001
88	Kashima049	×	0.001	0.992	0.001	0.001	0.001	0.001	0.001	0.001
89	Kashima050	×	0.001	0.972	0.004	0.001	0.016	0.001	0.002	0.003
90	Kashima051	×	0.001	0.987	0.002	0.002	0.002	0.001	0.003	0.002
91	Kashima052	×	0.005	0.251	0.001	0.014	0.006	0.002	0.476	0.244
92	Kashima053	×	0.002	0.156	0.831	0.002	0.004	0.001	0.001	0.003
93	Kashima054	×	0.001	0.001	0.989	0.003	0.001	0.001	0.001	0.002
94	Kashima055	×	0.01	0.001	0.978	0.002	0.002	0.002	0.004	0.002
95	Kashima056	×	0.004	0.001	0.989	0.001	0.001	0.001	0.002	0.001
96	Kashima057	×	0.002	0.001	0.974	0.001	0.007	0.001	0.004	0.009
97	Kashima058	×	0.001	0.006	0.894	0.001	0.041	0.001	0.023	0.033
98	Kashima059	×	0.003	0.001	0.986	0.002	0.001	0.001	0.002	0.004
99	Kashima060	×	0.002	0.986	0.004	0.002	0.001	0.002	0.002	0.002
100	Kashima061	×	0.22	0.001	0.046	0.003	0.014	0.001	0.701	0.013
101	Kashima062	×	0.005	0.008	0.842	0.005	0.054	0.003	0.003	0.081
102	Kashima063	×	0.008	0.001	0.82	0.003	0.02	0.002	0.024	0.12
103	Kashima064	×	0.002	0.001	0.786	0.004	0.021	0.002	0.011	0.173
104	Kashima065	×	0.001	0.004	0.99	0.001	0.001	0.001	0.001	0.001
105	Kashima066	×	0.001	0.001	0.99	0.002	0.001	0.001	0.001	0.004
106	Kashima067	×	0.002	0.001	0.992	0.001	0.001	0.001	0.001	0.001
107	Kashima068	×	0.003	0.046	0.941	0.001	0.001	0.001	0.003	0.003
108	Kashima069	×	0.01	0.002	0.954	0.015	0.006	0.006	0.004	0.003
109	Kashima070	×	0.212	0.001	0.027	0.004	0.002	0.001	0.75	0.004
110	Kashima071	×	0.001	0.001	0.982	0.002	0.007	0.001	0.003	0.004
111	Kashima072	×	0.158	0.001	0.792	0.01	0.009	0.004	0.016	0.01
112	Kashima073	×	0.007	0.001	0.854	0.003	0.004	0.01	0.053	0.068
113	Kashima074	×	0.083	0.001	0.372	0.003	0.006	0.002	0.53	0.003
114	Kashima075	×	0.153	0.124	0.015	0.038	0.007	0.002	0.66	0.003
115	Kashima076	×	0.009	0.001	0.822	0.004	0.076	0.001	0.084	0.001
116	Kashima077	×	0.225	0.001	0.027	0.003	0.006	0.001	0.733	0.004
117	Kashima078	×	0.203	0.001	0.043	0.004	0.004	0.001	0.74	0.004
118	Kashima079	×	0.094	0.002	0.036	0.006	0.008	0.006	0.133	0.714
119	Kashima080	×	0.003	0.001	0.823	0.07	0.025	0.002	0.072	0.004
120	Kashima081	×	0.003	0.001	0.853	0.067	0.028	0.002	0.043	0.004
121	Kashima082	×	0.001	0.001	0.994	0.001	0.001	0.001	0.001	0.001
122	Kashima083	×	0.001	0.001	0.994	0.001	0.001	0.001	0.001	0.001
123	Kashima084	×	0.001	0.001	0.994	0.001	0.001	0.001	0.001	0.001
124	Kashima085	×	0.002	0.176	0.812	0.003	0.002	0.001	0.001	0.003
125	Kashima086	×	0.002	0.499	0.484	0.002	0.001	0.001	0.001	0.01
126	Kashima087	×	0.001	0.001	0.994	0.001	0.001	0.001	0.001	0.001
127	Kashima088	×	0.001	0.346	0.647	0.002	0.001	0.001	0.001	0.002
128	Kashima089	×	0.001	0.001	0.993	0.001	0.001	0.001	0.001	0.002
129	Kashima090	〇	0.001	0.001	0.003	0.001	0.006	0.001	0.002	0.985
130	Kashima091	〇	0.005	0.001	0.002	0.01	0.97	0.005	0.004	0.002
131	Kashima092	〇	0.03	0.002	0.001	0.002	0.149	0.012	0.008	0.797
132	Chiba001	×	0.004	0.002	0.012	0.002	0.002	0.017	0.956	0.005
133	Chiba002	×	0.001	0.002	0.001	0.001	0.013	0.001	0.508	0.473
134	Chiba003	×	0.049	0.002	0.031	0.003	0.01	0.239	0.124	0.543
135	Chiba004	×	0.002	0.001	0.018	0.001	0.003	0.002	0.818	0.155
136	Chiba005	×	0.002	0.883	0.002	0.002	0.001	0.012	0.099	0.001
137	Chiba006	×	0.003	0.001	0.003	0.001	0.009	0.002	0.977	0.004
138	Chiba007	×	0.009	0.001	0.005	0.002	0.004	0.002	0.975	0.002
139	Chiba008	×	0.001	0.001	0.002	0.001	0.001	0.002	0.99	0.001
140	Chiba009	×	0.009	0.001	0.078	0.01	0.011	0.052	0.426	0.413
141	Chiba010	×	0.002	0.001	0.001	0.001	0.003	0.002	0.989	0.002
142	Chiba011	×	0.002	0.001	0.006	0.001	0.013	0.001	0.888	0.087
143	Chiba012	×	0.005	0.001	0.003	0.002	0.002	0.009	0.975	0.003
144	Chiba013	×	0.004	0.002	0.006	0.002	0.002	0.002	0.98	0.002
145	Chiba014	〇	0.003	0.001	0.008	0.009	0.01	0.002	0.004	0.963
146	Chiba015	〇	0.014	0.001	0.001	0.003	0.964	0.003	0.01	0.004
147	Chiba016	〇	0.001	0.001	0.001	0.001	0.991	0.001	0.002	0.002
148	Chiba017	〇	0.002	0.006	0.012	0.002	0.348	0.002	0.117	0.511
149	Chiba018	〇	0.004	0.002	0.016	0.298	0.05	0.101	0.003	0.526
150	Yokohama001	×	0.001	0.964	0.001	0.001	0.001	0.028	0.002	0.001
151	Yokohama002	×	0.002	0.001	0.002	0.001	0.002	0.002	0.987	0.002
152	Yokohama003	×	0.001	0.001	0.001	0.008	0.004	0.001	0.981	0.002
153	Yokohama004	×	0.002	0.001	0.001	0.001	0.002	0.002	0.99	0.002
154	Yokohama005	×	0.003	0.001	0.001	0.008	0.004	0.168	0.811	0.003
155	Yokohama006	×	0.003	0.001	0.005	0.006	0.002	0.002	0.98	0.002
156	Yokohama007	×	0.003	0.001	0.003	0.176	0.007	0.009	0.78	0.021
157	Yokohama008	×	0.002	0.001	0.002	0.002	0.002	0.002	0.989	0.001
158	Yokohama009	×	0.002	0.001	0.005	0.004	0.006	0.002	0.976	0.005
159	Yokohama010	×	0.002	0.001	0.005	0.005	0.002	0.002	0.979	0.004
160	Yokohama011	×	0.001	0.001	0.003	0.001	0.003	0.001	0.988	0.001
161	Yokohama012	×	0.003	0.001	0.689	0.006	0.063	0.002	0.234	0.002
162	Yokohama013	×	0.002	0.001	0.001	0.992	0.001	0.001	0.001	0.001
163	Yokohama014	×	0.002	0.001	0.001	0.992	0.001	0.001	0.001	0.001
164	Yokohama015	×	0.002	0.001	0.001	0.992	0.001	0.001	0.001	0.001
165	Yokohama016	×	0.002	0.141	0.001	0.851	0.001	0.001	0.001	0.001
166	Yokohama017	×	0.004	0.001	0.001	0.99	0.001	0.001	0.001	0.001
167	Yokohama018	×	0.003	0.001	0.001	0.991	0.001	0.002	0.001	0.001
168	Yokohama019	×	0.003	0.001	0.001	0.991	0.001	0.002	0.001	0.001
169	Yokohama020	×	0.003	0.001	0.001	0.991	0.001	0.002	0.001	0.001
170	Yokohama021	×	0.003	0.001	0.001	0.991	0.001	0.002	0.001	0.001
171	Yokohama022	×	0.003	0.001	0.001	0.99	0.001	0.002	0.001	0.001
172	Yokohama023	×	0.003	0.001	0.001	0.991	0.001	0.002	0.001	0.001
173	Yokohama024	×	0.003	0.001	0.001	0.991	0.001	0.002	0.001	0.001
174	Yokohama025	×	0.003	0.001	0.001	0.989	0.001	0.002	0.002	0.001
175	Yokohama026	×	0.02	0.001	0.002	0.969	0.002	0.002	0.003	0.002
176	Yokohama027	×	0.037	0.001	0.345	0.005	0.003	0.011	0.591	0.007
177	Yokohama028	×	0.066	0.001	0.001	0.002	0.79	0.049	0.086	0.004
178	Yokohama029	×	0.001	0.884	0.001	0.005	0.032	0.001	0.052	0.023
179	Yokohama030	×	0.001	0.001	0.992	0.001	0.001	0.001	0.001	0.001
180	Yokohama031	×	0.052	0.001	0.109	0.013	0.278	0.032	0.508	0.007
181	Yokohama032	×	0.207	0.001	0.003	0.006	0.016	0.003	0.018	0.746
182	Yokohama033	×	0.019	0.001	0.23	0.004	0.285	0.006	0.449	0.005
183	Yokohama034	×	0.136	0.002	0.041	0.002	0.006	0.012	0.039	0.762
184	Yokohama035	〇	0.001	0.001	0.001	0.002	0.005	0.002	0.001	0.988
185	Yokohama036	〇	0.001	0.001	0.011	0.001	0.893	0.001	0.001	0.09
186	Shimizu001	×	0.001	0.843	0.001	0.001	0.001	0.143	0.008	0.001
187	Shimizu002	×	0.001	0.808	0.001	0.001	0.001	0.002	0.185	0.001
188	Shimizu003	×	0.001	0.98	0.001	0.001	0.002	0.01	0.005	0.001
189	Shimizu004	×	0.002	0.001	0.004	0.001	0.003	0.004	0.304	0.68
190	Shimizu005	×	0.002	0.001	0.002	0.001	0.002	0.001	0.592	0.399
191	Shimizu006	×	0.018	0.001	0.004	0.001	0.006	0.946	0.024	0.001
192	Shimizu007	×	0.016	0.001	0.005	0.038	0.001	0.932	0.004	0.002
193	Shimizu008	×	0.001	0.939	0.001	0.001	0.004	0.036	0.015	0.003
194	Shimizu009	×	0.001	0.919	0.001	0.001	0.005	0.061	0.008	0.003
195	Shimizu010	×	0.001	0.001	0.025	0.017	0.011	0.001	0.319	0.624
196	Shimizu011	×	0.001	0.003	0.008	0.008	0.005	0.001	0.406	0.567
197	Shimizu012	×	0.35	0.259	0.006	0.101	0.004	0.261	0.018	0.002
198	Shimizu013	×	0.035	0.947	0.005	0.007	0.001	0.004	0.001	0.001
199	Shimizu014	×	0.001	0.993	0.001	0.001	0.001	0.001	0.001	0.001
200	Shimizu015	×	0.003	0.991	0.001	0.001	0.001	0.001	0.001	0.001
201	Shimizu016	×	0.001	0.994	0.001	0.001	0.001	0.001	0.001	0.001
202	Shimizu017	×	0.001	0.993	0.001	0.001	0.001	0.002	0.001	0.001
203	Shimizu018	×	0.002	0.99	0.001	0.002	0.001	0.002	0.002	0.001
204	Nagoya001	×	0.002	0.001	0.991	0.001	0.002	0.001	0.002	0.001
205	Nagoya002	×	0.001	0.001	0.001	0.002	0.003	0.001	0.002	0.988
206	Nagoya003	×	0.003	0.001	0.003	0.006	0.015	0.001	0.614	0.356
207	Nagoya004	×	0.254	0.001	0.015	0.039	0.021	0.003	0.654	0.012
208	Nagoya005	×	0.007	0.001	0.001	0.004	0.011	0.017	0.014	0.945
209	Nagoya006	×	0.002	0.001	0.002	0.003	0.004	0.002	0.004	0.983
210	Nagoya007	×	0.002	0.992	0.001	0.001	0.001	0.001	0.001	0.001
211	Nagoya008	×	0.002	0.992	0.001	0.001	0.001	0.001	0.001	0.001
212	Nagoya009	×	0.006	0.976	0.001	0.001	0.001	0.009	0.005	0.001
213	Nagoya010	×	0.001	0.993	0.001	0.001	0.001	0.001	0.001	0.001
214	Nagoya011	×	0.002	0.991	0.001	0.001	0.001	0.001	0.001	0.001
215	Nagoya012	×	0.001	0.992	0.001	0.001	0.002	0.001	0.001	0.001
216	Nagoya013	×	0.001	0.994	0.001	0.001	0.001	0.001	0.001	0.001
217	Nagoya014	×	0.001	0.992	0.001	0.001	0.001	0.001	0.001	0.001
218	Nagoya015	×	0.002	0.992	0.001	0.001	0.001	0.001	0.002	0.001
219	Nagoya016	×	0.001	0.991	0.001	0.001	0.002	0.001	0.002	0.002
220	Nagoya017	×	0.005	0.982	0.001	0.003	0.001	0.005	0.002	0.001
221	Nagoya018	×	0.001	0.959	0.009	0.021	0.005	0.001	0.002	0.002
222	Nagoya019	×	0.002	0.992	0.001	0.001	0.001	0.001	0.001	0.001
223	Nagoya020	×	0.002	0.992	0.001	0.001	0.001	0.001	0.001	0.001
224	Nagoya021	×	0.002	0.991	0.001	0.001	0.001	0.001	0.001	0.001
225	Nagoya022	×	0.001	0.992	0.001	0.001	0.001	0.001	0.001	0.001
226	Nagoya023	×	0.001	0.994	0.001	0.001	0.001	0.001	0.001	0.001
227	Nagoya024	×	0.002	0.991	0.001	0.001	0.001	0.001	0.001	0.002
228	Nagoya025	×	0.002	0.991	0.002	0.001	0.001	0.001	0.001	0.001
229	Nagoya026	×	0.001	0.98	0.005	0.005	0.004	0.001	0.001	0.003
230	Nagoya027	×	0.001	0.993	0.001	0.001	0.001	0.001	0.001	0.001
231	Nagoya028	×	0.006	0.916	0.047	0.002	0.005	0.002	0.014	0.008
232	Nagoya029	×	0.002	0.989	0.001	0.003	0.001	0.001	0.001	0.001
233	Nagoya030	×	0.002	0.99	0.002	0.001	0.001	0.001	0.001	0.001
234	Nagoya031	×	0.001	0.993	0.001	0.001	0.001	0.001	0.001	0.001
235	Nagoya032	×	0.001	0.993	0.001	0.001	0.001	0.001	0.001	0.001
236	Nagoya033	×	0.001	0.993	0.001	0.001	0.001	0.001	0.001	0.001
237	Nagoya034	×	0.001	0.993	0.001	0.001	0.001	0.001	0.001	0.001
238	Nagoya035	×	0.001	0.993	0.001	0.001	0.001	0.001	0.001	0.001
239	Nagoya036	×	0.001	0.993	0.001	0.001	0.001	0.002	0.001	0.001
240	Nagoya037	×	0.001	0.994	0.001	0.001	0.001	0.001	0.001	0.001
241	Nagoya038	×	0.001	0.979	0.001	0.001	0.001	0.016	0.001	0.001
242	Nagoya039	×	0.001	0.961	0.015	0.001	0.002	0.001	0.001	0.019
243	Nagoya040	×	0.001	0.992	0.001	0.001	0.001	0.001	0.002	0.001
244	Nagoya041	×	0.295	0.001	0.235	0.006	0.048	0.002	0.013	0.399
245	Nagoya042	×	0.547	0.01	0.007	0.007	0.005	0.002	0.013	0.409
246	Nagoya043	×	0.135	0.001	0.015	0.038	0.716	0.004	0.088	0.003
247	Nagoya044	×	0.296	0.001	0.042	0.015	0.281	0.003	0.319	0.044
248	Nagoya045	×	0.201	0.001	0.002	0.003	0.003	0.002	0.007	0.781
249	Nagoya046	×	0.296	0.001	0.042	0.018	0.298	0.003	0.297	0.045
250	Nagoya047	×	0.276	0.001	0.032	0.148	0.239	0.007	0.248	0.049
251	Nagoya048	×	0.01	0.001	0.002	0.003	0.163	0.005	0.058	0.757
252	Nagoya049	×	0.002	0.001	0.002	0.001	0.002	0.001	0.003	0.988
253	Nagoya050	×	0.001	0.001	0.001	0.001	0.002	0.006	0.09	0.897
254	Nagoya051	×	0.098	0.001	0.206	0.049	0.101	0.003	0.515	0.026
255	Nagoya052	×	0.204	0.001	0.125	0.033	0.091	0.003	0.241	0.303
256	Nagoya053	×	0.24	0.001	0.001	0.176	0.024	0.539	0.016	0.003
257	Nagoya054	×	0.422	0.001	0.004	0.098	0.044	0.409	0.018	0.004
258	Nagoya055	×	0.992	0.001	0.001	0.001	0.001	0.001	0.001	0.001
259	Nagoya056	×	0.992	0.001	0.001	0.001	0.001	0.001	0.001	0.001
260	Nagoya057	×	0.857	0.104	0.002	0.002	0.001	0.001	0.001	0.032
261	Nagoya058	×	0.992	0.001	0.001	0.001	0.001	0.001	0.001	0.001
262	Nagoya059	×	0.986	0.006	0.001	0.001	0.001	0.001	0.001	0.001
263	Nagoya060	×	0.992	0.001	0.001	0.001	0.001	0.001	0.001	0.001
264	Nagoya061	×	0.993	0.001	0.001	0.001	0.001	0.001	0.001	0.001
265	Nagoya062	×	0.947	0.012	0.001	0.034	0.002	0.002	0.001	0.002
266	Nagoya063	×	0.991	0.001	0.001	0.002	0.001	0.001	0.001	0.001
267	Nagoya064	×	0.991	0.001	0.001	0.002	0.001	0.001	0.001	0.001
268	Nagoya065	×	0.991	0.001	0.001	0.002	0.001	0.001	0.001	0.001
269	Nagoya066	×	0.559	0.252	0.002	0.005	0.005	0.164	0.009	0.003
270	Nagoya067	×	0.992	0.001	0.001	0.002	0.001	0.001	0.001	0.001
271	Nagoya068	×	0.98	0.001	0.002	0.001	0.002	0.011	0.002	0.001
272	Nagoya069	×	0.99	0.001	0.001	0.001	0.001	0.003	0.002	0.001
273	Nagoya070	×	0.989	0.001	0.001	0.003	0.002	0.002	0.001	0.001
274	Nagoya071	×	0.992	0.001	0.001	0.002	0.001	0.002	0.001	0.001
275	Nagoya072	×	0.71	0.234	0.001	0.007	0.003	0.035	0.007	0.002
276	Nagoya073	×	0.993	0.001	0.001	0.001	0.001	0.001	0.001	0.001
277	Nagoya074	×	0.992	0.001	0.001	0.002	0.001	0.002	0.001	0.001
278	Nagoya075	×	0.957	0.001	0.002	0.007	0.005	0.017	0.006	0.005
279	Nagoya076	×	0.719	0.147	0.001	0.081	0.006	0.011	0.034	0.002
280	Nagoya077	×	0.983	0.003	0.003	0.003	0.001	0.003	0.002	0.001
281	Nagoya078	×	0.992	0.001	0.001	0.002	0.001	0.002	0.001	0.001
282	Nagoya079	〇	0.006	0.001	0.014	0.002	0.969	0.002	0.004	0.003
283	Nagoya080	〇	0.003	0.001	0.001	0.015	0.967	0.002	0.008	0.004
284	Nagoya081	〇	0.002	0.001	0.001	0.001	0.988	0.001	0.003	0.004
285	Nagoya082	〇	0.001	0.001	0.002	0.001	0.005	0.001	0.002	0.987
286	Nagoya083	〇	0.006	0.001	0.002	0.001	0.979	0.003	0.005	0.002
287	Nagoya084	〇	0.002	0.001	0.002	0.01	0.674	0.002	0.002	0.307
288	Nagoya085	〇	0.001	0.001	0.001	0.001	0.003	0.001	0.002	0.989
289	Nagoya086	〇	0.002	0.001	0.002	0.001	0.988	0.001	0.002	0.003
290	Nagoya087	〇	0.003	0.001	0.002	0.002	0.635	0.003	0.002	0.351
291	Yokkaichi001	×	0.002	0.001	0.001	0.001	0.002	0.002	0.989	0.002
292	Yokkaichi002	×	0.005	0.001	0.001	0.001	0.001	0.988	0.002	0.001
293	Yokkaichi003	×	0.004	0.001	0.001	0.001	0.002	0.989	0.002	0.001
294	Yokkaichi004	×	0.001	0.001	0.001	0.001	0.003	0.04	0.95	0.003
295	Yokkaichi005	×	0.005	0.001	0.001	0.001	0.001	0.988	0.002	0.001
296	Yokkaichi006	×	0.005	0.001	0.003	0.007	0.006	0.022	0.41	0.546
297	Yokkaichi007	×	0.001	0.001	0.001	0.001	0.014	0.001	0.956	0.024
298	Yokkaichi008	×	0.001	0.191	0.001	0.001	0.002	0.001	0.8	0.002
299	Yokkaichi009	×	0.001	0.001	0.001	0.001	0.003	0.002	0.989	0.002
300	Yokkaichi010	×	0.002	0.001	0.001	0.004	0.059	0.004	0.923	0.006
301	Yokkaichi011	×	0.013	0.001	0.053	0.002	0.003	0.002	0.212	0.714
302	Yokkaichi012	×	0.001	0.001	0.003	0.002	0.005	0.001	0.317	0.67
303	Yokkaichi013	×	0.001	0.001	0.001	0.002	0.1	0.009	0.715	0.171
304	Yokkaichi014	×	0.002	0.001	0.001	0.002	0.425	0.001	0.549	0.019
305	Yokkaichi015	×	0.001	0.001	0.001	0.002	0.031	0.003	0.704	0.257
306	Yokkaichi016	×	0.004	0.001	0.003	0.002	0.002	0.006	0.98	0.002
307	Yokkaichi017	×	0.005	0.036	0.001	0.003	0.003	0.943	0.007	0.001
308	Yokkaichi018	×	0.003	0.001	0.002	0.001	0.003	0.002	0.986	0.002
309	Yokkaichi019	×	0.001	0.001	0.002	0.001	0.005	0.001	0.4	0.588
310	Yokkaichi020	×	0.026	0.001	0.001	0.003	0.002	0.059	0.905	0.002
311	Yokkaichi021	×	0.002	0.001	0.003	0.002	0.001	0.002	0.988	0.001
312	Yokkaichi022	×	0.001	0.111	0.001	0.001	0.43	0.001	0.441	0.013
313	Yokkaichi023	×	0.001	0.001	0.002	0.001	0.008	0.001	0.601	0.384
314	Yokkaichi024	×	0.001	0.001	0.001	0.002	0.475	0.002	0.514	0.003
315	Yokkaichi025	×	0.002	0.001	0.001	0.001	0.003	0.001	0.488	0.502
316	Yokkaichi026	×	0.001	0.002	0.001	0.002	0.606	0.001	0.384	0.003
317	Yokkaichi027	×	0.001	0.005	0.001	0.001	0.003	0.001	0.726	0.262
318	Yokkaichi028	×	0.005	0.001	0.001	0.004	0.006	0.009	0.356	0.618
319	Yokkaichi029	×	0.001	0.002	0.012	0.003	0.017	0.001	0.463	0.5
320	Yokkaichi030	×	0.002	0.063	0.002	0.001	0.002	0.001	0.469	0.459
321	Yokkaichi031	×	0.005	0.001	0.001	0.002	0.002	0.004	0.984	0.001
322	Yokkaichi032	×	0.018	0.001	0.002	0.006	0.002	0.004	0.965	0.002
323	Yokkaichi033	×	0.001	0.001	0.001	0.001	0.482	0.001	0.51	0.002
324	Yokkaichi034	×	0.001	0.002	0.002	0.001	0.002	0.002	0.565	0.425
325	Yokkaichi035	×	0.001	0.001	0.001	0.001	0.003	0.003	0.494	0.497
326	Yokkaichi036	×	0.001	0.001	0.001	0.001	0.424	0.001	0.565	0.005
327	Yokkaichi037	×	0.001	0.007	0.004	0.002	0.951	0.001	0.003	0.031
328	Yokkaichi038	×	0.001	0.002	0.013	0.004	0.002	0.002	0.003	0.972
329	Yokkaichi039	×	0.005	0.001	0.001	0.455	0.094	0.002	0.003	0.439
330	Yokkaichi040	×	0.003	0.002	0.003	0.003	0.023	0.003	0.005	0.957
331	Yokkaichi041	×	0.012	0.001	0.015	0.003	0.014	0.002	0.007	0.946
332	Yokkaichi042	×	0.013	0.144	0.006	0.383	0.074	0.005	0.003	0.371
333	Yokkaichi043	×	0.001	0.001	0.004	0.001	0.003	0.001	0.003	0.985
334	Yokkaichi044	×	0.004	0.001	0.001	0.003	0.978	0.003	0.003	0.007
335	Yokkaichi045	×	0.005	0.001	0.002	0.002	0.013	0.004	0.006	0.967
336	Yokkaichi046	×	0.001	0.005	0.027	0.004	0.885	0.002	0.006	0.072
337	Yokkaichi047	×	0.001	0.001	0.002	0.008	0.049	0.001	0.004	0.934
338	Yokkaichi048	×	0.005	0.084	0.002	0.005	0.004	0.002	0.023	0.875
339	Yokkaichi049	×	0.007	0.002	0.015	0.01	0.215	0.004	0.033	0.713
340	Yokkaichi050	×	0.002	0.004	0.003	0.004	0.005	0.002	0.003	0.978
341	Yokkaichi051	×	0.245	0.002	0.009	0.003	0.014	0.006	0.027	0.694
342	Yokkaichi052	×	0.002	0.001	0.001	0.009	0.009	0.002	0.002	0.972
343	Yokkaichi053	×	0.002	0.001	0.002	0.001	0.002	0.001	0.004	0.986
344	Yokkaichi054	×	0.015	0.018	0.007	0.023	0.221	0.016	0.012	0.688
345	Yokkaichi055	×	0.002	0.049	0.003	0.001	0.048	0.002	0.018	0.878
346	Yokkaichi056	×	0.004	0.001	0.001	0.002	0.979	0.004	0.005	0.003
347	Yokkaichi057	×	0.001	0.001	0.001	0.002	0.002	0.001	0.002	0.99
348	Yokkaichi058	×	0.057	0.001	0.132	0.01	0.303	0.016	0.472	0.009
349	Yokkaichi059	×	0.008	0.003	0.003	0.007	0.964	0.004	0.003	0.007
350	Yokkaichi060	〇	0.004	0.001	0.076	0.002	0.905	0.002	0.007	0.003
351	Yokkaichi061	〇	0.003	0.001	0.002	0.002	0.982	0.001	0.005	0.004
352	Yokkaichi062	〇	0.003	0.001	0.002	0.003	0.983	0.001	0.003	0.004
353	Yokkaichi063	〇	0.001	0.001	0.003	0.001	0.988	0.001	0.002	0.002
354	Yokkaichi064	〇	0.01	0.001	0.002	0.029	0.87	0.014	0.005	0.068
355	Yokkaichi065	〇	0.003	0.001	0.004	0.001	0.96	0.002	0.006	0.024
356	Yokkaichi066	〇	0.001	0.001	0.002	0.001	0.991	0.001	0.001	0.001
357	Yokkaichi067	〇	0.001	0.055	0.002	0.008	0.913	0.001	0.001	0.018
358	Yokkaichi068	〇	0.001	0.001	0.003	0.001	0.99	0.001	0.001	0.002
359	Yokkaichi069	〇	0.007	0.001	0.023	0.004	0.006	0.001	0.004	0.954
360	Yokkaichi070	〇	0.002	0.003	0.001	0.001	0.951	0.001	0.003	0.037
361	Yokkaichi071	〇	0.003	0.001	0.001	0.002	0.007	0.002	0.004	0.981
362	Yokkaichi072	〇	0.006	0.001	0.005	0.021	0.004	0.004	0.003	0.956
363	Yokkaichi073	〇	0.017	0.001	0.012	0.15	0.008	0.143	0.003	0.667
364	Yokkaichi074	〇	0.001	0.001	0.01	0.002	0.006	0.001	0.002	0.976
365	Yokkaichi075	〇	0.029	0.001	0.002	0.002	0.056	0.006	0.03	0.874
366	Yokkaichi076	〇	0.002	0.001	0.002	0.001	0.006	0.002	0.006	0.98
367	Yokkaichi077	〇	0.001	0.001	0.005	0.002	0.655	0.001	0.002	0.332
368	Yokkaichi078	〇	0.001	0.001	0.001	0.001	0.005	0.001	0.001	0.989
369	Yokkaichi079	〇	0.001	0.001	0.001	0.001	0.003	0.001	0.002	0.99
370	Yokkaichi080	〇	0.221	0.001	0.002	0.006	0.006	0.005	0.003	0.757
371	Yokkaichi081	〇	0.001	0.001	0.001	0.002	0.008	0.001	0.004	0.982
372	Yokkaichi082	〇	0.067	0.001	0.001	0.001	0.094	0.016	0.108	0.712
373	Yokkaichi083	〇	0.001	0.002	0.002	0.001	0.986	0.001	0.002	0.005
374	Yokkaichi084	〇	0.001	0.001	0.002	0.001	0.917	0.001	0.003	0.074
375	Yokkaichi085	〇	0.002	0.001	0.002	0.002	0.987	0.002	0.002	0.002
376	Yokkaichi086	〇	0.001	0.001	0.001	0.001	0.006	0.001	0.001	0.988
377	Yokkaichi087	〇	0.006	0.002	0.002	0.002	0.2	0.001	0.12	0.666
378	Yokkaichi088	〇	0.001	0.001	0.002	0.001	0.015	0.001	0.002	0.977
379	Yokkaichi089	〇	0.006	0.002	0.068	0.012	0.004	0.004	0.002	0.903
380	Yokkaichi090	〇	0.003	0.001	0.002	0.002	0.985	0.002	0.003	0.003
381	Yokkaichi091	〇	0.056	0.001	0.016	0.01	0.867	0.003	0.003	0.045
382	Yokkaichi092	〇	0.001	0.001	0.003	0.002	0.441	0.001	0.003	0.549
383	Yokkaichi093	〇	0.001	0.001	0.002	0.001	0.478	0.001	0.002	0.515
384	Yokkaichi094	〇	0.022	0.01	0.001	0.002	0.027	0.023	0.021	0.894
385	Yokkaichi095	〇	0.001	0.014	0.008	0.003	0.003	0.007	0.002	0.961
386	Yokkaichi096	〇	0.006	0.109	0.001	0.003	0.863	0.002	0.007	0.009
387	Yokkaichi097	〇	0.001	0.004	0.001	0.001	0.942	0.046	0.002	0.003
388	Yokkaichi098	〇	0.001	0.001	0.002	0.001	0.989	0.001	0.002	0.003
389	Yokkaichi099	〇	0.001	0.001	0.004	0.001	0.988	0.001	0.001	0.002
390	Yokkaichi100	〇	0.001	0.001	0.004	0.003	0.003	0.002	0.001	0.984
391	Yokkaichi101	〇	0.09	0.001	0.004	0.049	0.004	0.003	0.002	0.847
392	Yokkaichi102	〇	0.002	0.001	0.003	0.001	0.916	0.001	0.002	0.073
393	Yokkaichi103	〇	0.162	0.001	0.002	0.016	0.007	0.002	0.003	0.807
394	Yokkaichi104	〇	0.003	0.003	0.001	0.021	0.285	0.002	0.018	0.667
395	Yokkaichi105	〇	0.001	0.001	0.001	0.018	0.686	0.002	0.002	0.289
396	Yokkaichi106	〇	0.002	0.001	0.001	0.001	0.99	0.001	0.002	0.003
397	Yokkaichi107	〇	0.003	0.001	0.002	0.002	0.987	0.002	0.002	0.003
398	Yokkaichi108	〇	0.002	0.004	0.034	0.003	0.008	0.008	0.007	0.935
399	Yokkaichi109	〇	0.021	0.001	0.031	0.002	0.918	0.002	0.016	0.008
400	Yokkaichi110	〇	0.003	0.002	0.018	0.008	0.052	0.007	0.205	0.706
401	Yokkaichi111	〇	0.003	0.052	0.003	0.024	0.906	0.001	0.003	0.009
402	Yokkaichi112	〇	0.003	0.001	0.001	0.002	0.025	0.102	0.008	0.858
403	Yokkaichi113	〇	0.003	0.001	0.002	0.007	0.609	0.002	0.012	0.363
404	Yokkaichi114	〇	0.002	0.001	0.002	0.002	0.008	0.002	0.004	0.98
405	Yokkaichi115	〇	0.001	0.001	0.001	0.001	0.991	0.001	0.001	0.003
406	Yokkaichi116	〇	0.003	0.061	0.007	0.002	0.922	0.001	0.001	0.002
407	Kobe001	×	0.001	0.001	0.001	0.002	0.977	0.001	0.004	0.013
408	Kobe002	×	0.002	0.001	0.001	0.003	0.969	0.002	0.012	0.01
409	Kobe003	×	0.001	0.989	0.001	0.001	0.002	0.002	0.002	0.002
410	Kobe004	×	0.002	0.977	0.001	0.006	0.004	0.003	0.002	0.005
411	Kobe005	×	0.002	0.989	0.001	0.002	0.001	0.003	0.001	0.001
412	Kobe006	×	0.001	0.99	0.001	0.001	0.002	0.002	0.001	0.002
413	Kobe007	×	0.001	0.985	0.001	0.001	0.006	0.003	0.002	0.002
414	Kobe008	×	0.001	0.986	0.001	0.001	0.002	0.001	0.002	0.005
415	Kobe009	×	0.001	0.991	0.001	0.001	0.002	0.001	0.001	0.001
416	Kobe010	×	0.001	0.985	0.001	0.002	0.003	0.001	0.002	0.004
417	Kobe011	〇	0.001	0.001	0.002	0.001	0.991	0.001	0.001	0.002
418	Kobe012	〇	0.001	0.001	0.004	0.001	0.988	0.001	0.002	0.002
419	Kobe013	〇	0.001	0.001	0.001	0.001	0.989	0.001	0.002	0.003
420	Kobe014	〇	0.001	0.001	0.002	0.001	0.99	0.001	0.002	0.002
421	Kobe015	〇	0.001	0.001	0.003	0.001	0.989	0.001	0.002	0.002
422	Kobe016	〇	0.001	0.001	0.001	0.001	0.991	0.001	0.002	0.002
423	Kobe017	〇	0.001	0.001	0.001	0.001	0.991	0.001	0.002	0.002
424	Sakai001	×	0.001	0.002	0.001	0.002	0.001	0.002	0.989	0.001
425	Sakai002	×	0.002	0.001	0.036	0.001	0.005	0.002	0.88	0.072
426	Sakai003	×	0.003	0.001	0.003	0.006	0.009	0.082	0.893	0.002
427	Sakai004	×	0.009	0.001	0.002	0.003	0.004	0.018	0.961	0.002
428	Sakai005	×	0.002	0.001	0.004	0.001	0.002	0.002	0.987	0.001
429	Sakai006	×	0.003	0.003	0.045	0.002	0.008	0.003	0.678	0.258
430	Kitakyushu001	×	0.002	0.001	0.001	0.001	0.003	0.985	0.006	0.002
431	Kitakyushu002	×	0.003	0.001	0.002	0.005	0.002	0.982	0.003	0.002
432	Kitakyushu003	×	0.001	0.001	0.001	0.001	0.001	0.992	0.001	0.001
433	Kitakyushu004	×	0.003	0.004	0.001	0.032	0.002	0.954	0.003	0.002
434	Kitakyushu005	×	0.001	0.001	0.001	0.001	0.001	0.992	0.001	0.001
435	Kitakyushu006	×	0.001	0.001	0.001	0.001	0.002	0.992	0.001	0.001
436	Kitakyushu007	×	0.001	0.002	0.001	0.001	0.001	0.991	0.002	0.001
437	Kitakyushu008	×	0.001	0.001	0.001	0.001	0.001	0.993	0.001	0.001
438	Kitakyushu009	×	0.002	0.001	0.001	0.032	0.001	0.959	0.002	0.002
439	Fukuoka001	×	0.006	0.001	0.067	0.001	0.004	0.001	0.612	0.308
440	Fukuoka002	×	0.014	0.001	0.019	0.009	0.002	0.245	0.708	0.002
441	Fukuoka003	×	0.001	0.931	0.001	0.001	0.001	0.019	0.046	0.001
442	Fukuoka004	×	0.002	0.001	0.002	0.001	0.003	0.001	0.604	0.386
443	Fukuoka005	×	0.01	0.001	0.023	0.002	0.003	0.227	0.733	0.002
444	Fukuoka006	×	0.001	0.001	0.001	0.001	0.04	0.001	0.928	0.027
445	Fukuoka007	×	0.073	0.001	0.004	0.003	0.002	0.034	0.881	0.002
446	Fukuoka008	×	0.003	0.001	0.001	0.001	0.002	0.004	0.986	0.001
447	Fukuoka009	×	0.396	0.002	0.001	0.002	0.002	0.437	0.154	0.005
448	Fukuoka010	×	0.02	0.001	0.001	0.002	0.002	0.016	0.956	0.002
449	Fukuoka011	×	0.409	0.002	0.001	0.002	0.001	0.579	0.005	0.001
450	Fukuoka012	×	0.008	0.001	0.003	0.004	0.002	0.164	0.816	0.002
451	Fukuoka013	×	0.427	0.001	0.001	0.002	0.001	0.56	0.007	0.001
452	Fukuoka014	×	0.002	0.001	0.001	0.001	0.003	0.002	0.987	0.003
453	Fukuoka015	×	0.201	0.176	0.005	0.041	0.002	0.561	0.011	0.002
454	Fukuoka016	×	0.003	0.001	0.001	0.001	0.114	0.005	0.865	0.01
455	Fukuoka017	×	0.001	0.001	0.003	0.001	0.004	0.002	0.392	0.595
456	Fukuoka018	×	0.006	0.003	0.001	0.001	0.003	0.004	0.98	0.003
457	Fukuoka019	×	0.002	0.001	0.001	0.001	0.002	0.003	0.989	0.001
458	Fukuoka020	×	0.001	0.002	0.003	0.001	0.004	0.002	0.726	0.26
459	Fukuoka021	×	0.005	0.001	0.021	0.003	0.003	0.004	0.951	0.012
460	Fukuoka022	×	0.002	0.001	0.003	0.001	0.006	0.002	0.983	0.003
461	Fukuoka023	×	0.003	0.002	0.004	0.002	0.001	0.002	0.985	0.001
462	Fukuoka024	×	0.002	0.002	0.003	0.001	0.003	0.001	0.384	0.603
463	Fukuoka025	×	0.007	0.001	0.004	0.001	0.004	0.243	0.739	0.002
464	Fukuoka026	×	0.004	0.114	0.001	0.002	0.047	0.05	0.781	0.003
465	Fukuoka027	×	0.003	0.002	0.004	0.006	0.006	0.143	0.793	0.044
466	Fukuoka028	×	0.001	0.001	0.002	0.001	0.004	0.002	0.644	0.344
467	Fukuoka029	×	0.01	0.001	0.004	0.002	0.003	0.002	0.545	0.434
468	Fukuoka030	×	0.003	0.031	0.003	0.002	0.003	0.002	0.309	0.649
469	Fukuoka031	×	0.001	0.002	0.005	0.001	0.003	0.002	0.755	0.231
470	Fukuoka032	×	0.003	0.008	0.002	0.002	0.974	0.004	0.004	0.003
471	Fukuoka033	×	0.002	0.062	0.004	0.028	0.836	0.001	0.062	0.005
472	Fukuoka034	×	0.002	0.001	0.001	0.002	0.986	0.002	0.003	0.003
473	Fukuoka035	×	0.053	0.001	0.135	0.009	0.303	0.015	0.476	0.007
474	Fukuoka036	×	0.061	0.002	0.009	0.236	0.024	0.011	0.007	0.65
475	Fukuoka037	×	0.005	0.163	0.002	0.003	0.727	0.005	0.082	0.013
476	Fukuoka038	×	0.001	0.001	0.001	0.003	0.96	0.001	0.018	0.015
477	Fukuoka039	×	0.051	0.001	0.136	0.01	0.302	0.014	0.479	0.008
478	Fukuoka040	×	0.008	0.01	0.004	0.007	0.002	0.002	0.274	0.692
479	Fukuoka041	×	0.001	0.022	0.003	0.019	0.458	0.001	0.002	0.492
480	Fukuoka042	×	0.006	0.001	0.001	0.005	0.93	0.016	0.021	0.02
481	Fukuoka043	×	0.001	0.001	0.001	0.001	0.988	0.001	0.003	0.004
482	Fukuoka044	×	0.003	0.001	0.002	0.002	0.022	0.002	0.005	0.962
483	Fukuoka045	×	0.021	0.969	0.004	0.002	0.001	0.002	0.001	0.001
484	Fukuoka046	×	0.002	0.001	0.021	0.006	0.166	0.002	0.002	0.799
485	Fukuoka047	×	0.001	0.992	0.001	0.001	0.001	0.001	0.001	0.001
486	Fukuoka048	×	0.009	0.973	0.001	0.007	0.001	0.007	0.003	0.001
487	Fukuoka049	×	0.001	0.991	0.001	0.001	0.001	0.002	0.001	0.001
488	Fukuoka050	〇	0.002	0.003	0.004	0.002	0.008	0.001	0.004	0.976
489	Fukuoka051	〇	0.002	0.001	0.001	0.002	0.02	0.001	0.002	0.972
490	Fukuoka052	〇	0.003	0.002	0.002	0.013	0.006	0.007	0.002	0.966
491	Fukuoka053	〇	0.028	0.009	0.002	0.005	0.02	0.013	0.023	0.9
492	Fukuoka054	〇	0.003	0.016	0.001	0.003	0.375	0.005	0.003	0.594
493	Fukuoka055	〇	0.001	0.001	0.001	0.001	0.004	0.001	0.001	0.99
494	Fukuoka056	〇	0.012	0.003	0.024	0.009	0.176	0.001	0.01	0.765
495	Fukuoka057	〇	0.067	0.002	0.015	0.011	0.003	0.001	0.002	0.899
496	Fukuoka058	〇	0.008	0.004	0.003	0.008	0.067	0.005	0.007	0.898
497	Fukuoka059	〇	0.002	0.001	0.003	0.001	0.003	0.001	0.002	0.988
498	Fukuoka060	〇	0.001	0.003	0.001	0.001	0.006	0.001	0.002	0.986
499	Fukuoka061	〇	0.002	0.027	0.001	0.001	0.213	0.001	0.002	0.753
500	Fukuoka062	〇	0.002	0.003	0.011	0.003	0.003	0.001	0.002	0.974
501	Fukuoka063	〇	0.002	0.002	0.001	0.002	0.444	0.001	0.002	0.546
502	Fukuoka064	〇	0.002	0.001	0.044	0.002	0.035	0.001	0.002	0.914
503	Fukuoka065	〇	0.001	0.002	0.001	0.001	0.402	0.002	0.003	0.588
504	Fukuoka066	〇	0.002	0.003	0.008	0.219	0.016	0.001	0.003	0.749
505	Fukuoka067	〇	0.002	0.002	0.004	0.005	0.061	0.001	0.002	0.925
506	Fukuoka068	〇	0.002	0.002	0.004	0.003	0.01	0.001	0.003	0.974
507	Fukuoka069	〇	0.001	0.001	0.001	0.004	0.983	0.001	0.004	0.005
508	Fukuoka070	〇	0.001	0.001	0.002	0.001	0.983	0.001	0.002	0.009
509	Fukuoka071	〇	0.001	0.019	0.001	0.002	0.002	0.002	0.002	0.971
510	Fukuoka072	〇	0.002	0.068	0.003	0.002	0.006	0.002	0.002	0.916
511	Fukuoka073	〇	0.005	0.001	0.002	0.001	0.502	0.008	0.009	0.472
512	Fukuoka074	〇	0.001	0.015	0.001	0.001	0.002	0.002	0.002	0.976
513	Fukuoka075	〇	0.012	0.003	0.027	0.012	0.02	0.002	0.029	0.895
514	Fukuoka076	〇	0.001	0.005	0.032	0.002	0.002	0.003	0.003	0.952
515	Fukuoka077	〇	0.004	0.003	0.004	0.004	0.044	0.004	0.003	0.935
516	Fukuoka078	〇	0.001	0.001	0.001	0.001	0.991	0.001	0.001	0.002
517	Fukuoka079	〇	0.001	0.012	0.008	0.001	0.005	0.003	0.003	0.967
518	Fukuoka080	〇	0.004	0.028	0.01	0.024	0.017	0.006	0.103	0.808
519	Fukuoka081	〇	0.001	0.001	0.001	0.001	0.556	0.001	0.003	0.436
520	Fukuoka082	〇	0.002	0.004	0.001	0.001	0.769	0.001	0.002	0.219
521	Shibushi001	×	0.073	0.005	0.019	0.476	0.003	0.418	0.005	0.003
522	Shibushi002	×	0.083	0.133	0.025	0.3	0.008	0.437	0.008	0.006
523	Shibushi003	×	0.002	0.012	0.003	0.366	0.004	0.587	0.018	0.007
524	Shibushi004	×	0.056	0.012	0.003	0.349	0.053	0.519	0.002	0.006
525	Shibushi005	×	0.003	0.016	0.008	0.499	0.003	0.466	0.003	0.002
526	Shibushi006	×	0.002	0.199	0.005	0.098	0.08	0.582	0.016	0.019
527	Shibushi007	×	0.007	0.005	0.061	0.438	0.065	0.378	0.025	0.02
528	Shibushi008	×	0.005	0.081	0.269	0.095	0.088	0.437	0.021	0.003
529	Shibushi009	×	0.05	0.001	0.101	0.012	0.342	0.021	0.466	0.007
530	Shibushi010	×	0.002	0.001	0.002	0.002	0.002	0.002	0.003	0.987
531	Shibushi011	×	0.191	0.001	0.124	0.012	0.025	0.004	0.179	0.464
532	Shibushi012	×	0.013	0.142	0.001	0.584	0.002	0.041	0.215	0.002
533	Shibushi013	〇	0.02	0.027	0.002	0.038	0.133	0.005	0.016	0.759
534	Shibushi014	〇	0.003	0.002	0.001	0.001	0.461	0.002	0.005	0.523
535	Shibushi015	〇	0.005	0.002	0.004	0.044	0.138	0.002	0.016	0.791
536	Shibushi016	〇	0.001	0.251	0.001	0.001	0.004	0.001	0.002	0.738
537	Shibushi017	〇	0.001	0.286	0.001	0.006	0.006	0.001	0.001	0.697
