# Supplementary material for: Genetic diversity and population structure of feral rapeseed (Brassica napus L.) in Japan
Source: PLoS One. 2020 Jan 16;15(1):e0227990. doi: 10.1371/journal.pone.0227990 (PMC6964882; doi:10.1371/journal.pone.0227990)
Supplement: S4 Table — (XLSX) [file pone.0227990.s008.xlsx]

## Sheet: S4 Table 
S4 Table . The average Q-value among 8 inferred clusters of each populations .
Pop.	Individual No.	Q-value when K=8
		Cluster 1	Cluster 2	Cluster 3	Cluster 4	Cluster 5	Cluster 6	Cluster 7	Cluster 8
Tomakomai	14	0.009	0.064	0.078	0.043	0.338	0.002	0.051	0.414
Hachinohe	25	0.017	0.058	0.056	0.714	0.007	0.036	0.024	0.089
Kashima	92	0.022	0.127	0.438	0.007	0.02	0.013	0.322	0.052
Chiba	18	0.007	0.051	0.011	0.019	0.135	0.025	0.547	0.205
Yokohama	36	0.017	0.056	0.069	0.388	0.067	0.01	0.318	0.075
Shimizu	18	0.024	0.592	0.004	0.01	0.003	0.134	0.105	0.127
Nagoya	87	0.298	0.395	0.022	0.011	0.096	0.016	0.039	0.124
Yokkaichi	116	0.012	0.01	0.007	0.013	0.322	0.04	0.195	0.402
Kobe	17	0.001	0.465	0.002	0.002	0.523	0.001	0.002	0.004
Sakai	6	0.003	0.002	0.015	0.003	0.005	0.018	0.898	0.056
Kitakyushu	9	0.002	0.001	0.001	0.008	0.002	0.982	0.002	0.001
Fukuoka	82	0.025	0.07	0.009	0.01	0.179	0.043	0.268	0.397
Shibushi	17	0.03	0.069	0.037	0.195	0.083	0.23	0.059	0.296
